# Supplementary material for: Total Reversal of ALS Confirmed by EMG Normalization, Structural Reconstitution, and Neuromuscular–Molecular Restoration Achieved Through Computerized Brain-Guided Reengineering of the 1927 Nobel Prize Fever Therapy: A Case Report
Source: Diseases. 2025 Nov 12;13(11):371. doi: 10.3390/diseases13110371 (PMC12651036; doi:10.3390/diseases13110371)
Supplement: Supplementary file 1 [file diseases-13-00371-s001.zip]

Archive with 40 entries (39 files):
-  Appendix and Supplementary Materials R2/
- __MACOSX/._ Appendix and Supplementary Materials R2
-  Appendix and Supplementary Materials R2/Video S16- Demonstration of the patient's ability to play golf following CBIT┬▓ treatment.mp4
- __MACOSX/ Appendix and Supplementary Materials R2/._Video S16- Demonstration of the patient's ability to play golf following CBIT┬▓ treatment.mp4
-  Appendix and Supplementary Materials R2/Video S4- Sustained pinching holding of 2-lb weight (left side).mp4
- __MACOSX/ Appendix and Supplementary Materials R2/._Video S4- Sustained pinching holding of 2-lb weight (left side).mp4
-  Appendix and Supplementary Materials R2/Video S9- Gait measurement after treatment.mp4
- __MACOSX/ Appendix and Supplementary Materials R2/._Video S9- Gait measurement after treatment.mp4
-  Appendix and Supplementary Materials R2/Video S13- IOPI anterior tongue endurance value before and after the first CBIT2 session (close-up view).mp4
- __MACOSX/ Appendix and Supplementary Materials R2/._Video S13- IOPI anterior tongue endurance value before and after the first CBIT2 session (close-up view).mp4
-  Appendix and Supplementary Materials R2/.DS_Store
- __MACOSX/ Appendix and Supplementary Materials R2/._.DS_Store
-  Appendix and Supplementary Materials R2/Video S17- Demonstration of the patient's ability to play pickleball following CBIT┬▓ treatment.mp4
- __MACOSX/ Appendix and Supplementary Materials R2/._Video S17- Demonstration of the patient's ability to play pickleball following CBIT┬▓ treatment.mp4
-  Appendix and Supplementary Materials R2/Video S18- Demonstration of the patientΓÇÖs ability to swim following CBIT2 treatment.mp4
- __MACOSX/ Appendix and Supplementary Materials R2/._Video S18- Demonstration of the patientΓÇÖs ability to swim following CBIT2 treatment.mp4
-  Appendix and Supplementary Materials R2/Video S5- Sustained seated leg raise elevation (right side).mp4
- __MACOSX/ Appendix and Supplementary Materials R2/._Video S5- Sustained seated leg raise elevation (right side).mp4
-  Appendix and Supplementary Materials R2/Video S6- Sustained seated leg raise elevation (left side).mp4
- __MACOSX/ Appendix and Supplementary Materials R2/._Video S6- Sustained seated leg raise elevation (left side).mp4
-  Appendix and Supplementary Materials R2/Video S14- IOPI posterior tongue endurance value before and after the first CBIT2 session (close-up view).mp4
- __MACOSX/ Appendix and Supplementary Materials R2/._Video S14- IOPI posterior tongue endurance value before and after the first CBIT2 session (close-up view).mp4
-  Appendix and Supplementary Materials R2/Video S10- Lower extremity agility (crossΓÇÉleg) before treatment.mp4
- __MACOSX/ Appendix and Supplementary Materials R2/._Video S10- Lower extremity agility (crossΓÇÉleg) before treatment.mp4
-  Appendix and Supplementary Materials R2/Video S1- Left arm curls with 5-lb weights.mp4
- __MACOSX/ Appendix and Supplementary Materials R2/._Video S1- Left arm curls with 5-lb weights.mp4
-  Appendix and Supplementary Materials R2/Video S7- Ability to turn in bed (before treatment).mp4
- __MACOSX/ Appendix and Supplementary Materials R2/._Video S7- Ability to turn in bed (before treatment).mp4
-  Appendix and Supplementary Materials R2/Video S8- Gait measurement before treatment.mp4
- __MACOSX/ Appendix and Supplementary Materials R2/._Video S8- Gait measurement before treatment.mp4
-  Appendix and Supplementary Materials R2/Video S2- Right arm curls with 5-lb weights.mp4
- __MACOSX/ Appendix and Supplementary Materials R2/._Video S2- Right arm curls with 5-lb weights.mp4
-  Appendix and Supplementary Materials R2/Video S15- IOPI lip strength evaluation (left side).mp4
- __MACOSX/ Appendix and Supplementary Materials R2/._Video S15- IOPI lip strength evaluation (left side).mp4
-  Appendix and Supplementary Materials R2/Video S11- Lower extremity agility (walk on toes) before treatment.mp4
- __MACOSX/ Appendix and Supplementary Materials R2/._Video S11- Lower extremity agility (walk on toes) before treatment.mp4
-  Appendix and Supplementary Materials R2/Video S12- Lower extremity agility (dorsiflexion) after treatment.mp4
- __MACOSX/ Appendix and Supplementary Materials R2/._Video S12- Lower extremity agility (dorsiflexion) after treatment.mp4
-  Appendix and Supplementary Materials R2/Video S3- Sustained palmar holding of 1-lb weight (left side).mp4
- __MACOSX/ Appendix and Supplementary Materials R2/._Video S3- Sustained palmar holding of 1-lb weight (left side).mp4
